# Supplementary material for: The crystal structure of Cry78Aa from Bacillus thuringiensis provides insights into its insecticidal activity
Source: Commun Biol. 2022 Aug 9;5:801. doi: 10.1038/s42003-022-03754-6 (PMC9363482; doi:10.1038/s42003-022-03754-6)
Supplement: Supplementary file 4 — Supplementary Data 1 [file 42003_2022_3754_MOESM4_ESM.xlsx]

## Sheet: Fig 2c
treatment group	Mean（%）	SD	repeat 1	repeat 2	repeat 3	significance analysis (p<0.05)*
NTD	6.22	2.19246	7.27	7.69	3.7	b
CTD	0.606667	1.05078	1.82	0	0	c
NTD+CTD	1.83	1.82008	3.64	0	1.85	b
Full-length	96.31	1.76502	94.55	98.08	96.3	a
*The corrected mortality (%) was significantly different from a, b, c (p<0.05). The difference is not significant when it contains the same letters, and it is significant only when the letters are completely different.

## Sheet: Fig 4e
treatment group	Mean（%）	SD	repeat 1	repeat 2	repeat 3	significance analysis (p<0.05)*
Wild	95.9038	1.27055	96.7213	94.44	96.55	a
D47A	96.4257	3.63802	100	92.7271	96.55	a
N115A	97.0914	1.10315	98.3607	96.3636	96.55	a
D39A	44.9601	2.43512	47.4576	42.5926	44.83	e
Y54A	9.04333	5.56708	3.7	14.81	8.62	h
N61A	29.3034	2.18143	27.1186	31.4815	29.31	g
Q62A	34.0085	3.28972	30.5085	37.037	34.48	fg
D86A	62.6423	2.92072	59.322	64.8148	63.79	c
Y100A	55.0399	2.43512	52.5424	57.4074	55.17	d
N107A	37.7933	6.31856	43.33	30.91	39.14	f
Q108A	75.1255	4.78636	80.3279	70.9086	74.14	b
D128A	39.9004	7.67097	31.1475	45.4536	43.1	ef
Y143A	51.6957	0.775694	52.459	50.9082	51.72	d
N150A	34.2997	3.066	31.1475	37.2716	34.48	fg
Q151A	34.1923	2.45756	32.7869	37.03	32.76	fg
*The corrected mortality (%) was significantly different from a, b, c (p<0.05). The difference is not significant when it contains the same letters, and it is significant only when the letters are completely different.

## Sheet: Fig 4f
treatment group	Mean（%）	SD	repeat 1	repeat 2	repeat 3	significance analysis (p<0.05)*
none	65.23	1.52056	63.64	65.38	66.67	a
Arabinose	62.7433	1.79171	60.78	64.29	63.16	a
Galactose	30.7367	1.28103	29.63	30.44	32.14	b
GalNAc	27.89	4.60361	22.67	31.37	29.63	bc
Glucose	65.2567	6.23202	59.26	71.7	64.81	a
GlcNAc	68.43	3.89415	64.81	72.55	67.93	a
Mannose	63.91	0.779423	64.81	63.46	63.46	a
Lactose	24.72	1.99482	26.79	22.81	24.56	c
*The corrected mortality (%) was significantly different from a, b, c (p<0.05). The difference is not significant when it contains the same letters, and it is significant only when the letters are completely different.
